# Supplementary material for: Unraveling Intestinal Microbial Shifts in ESRD and Kidney Transplantation: Implications for Disease-Related Dysbiosis
Source: Microorganisms. 2023 Nov 10;11(11):2747. doi: 10.3390/microorganisms11112747 (PMC10673061; doi:10.3390/microorganisms11112747)
Supplement: Supplementary file 1 [file microorganisms-11-02747-s001.zip]

Archive with 1 entries (1 files):
- microorganisms-2601524-supplementary.pdf
